# Supplementary material for: Effects of a Behavioral Weight Loss Intervention and Metformin Treatment on Serum Urate: Results from a Randomized Clinical Trial
Source: Nutrients. 2021 Jul 31;13(8):2673. doi: 10.3390/nu13082673 (PMC8401432; doi:10.3390/nu13082673)
Supplement: Supplementary file 1 [file nutrients-13-02673-s001.zip]

Archive with 2 entries (2 files):
- SPIRIT Uric Acid 210520 CONSORT Checklist.pdf
- SPIRIT Uric Acid 210520 Supporting Information.pdf
